# Supplementary material for: TRIM59 promotes immune evasion and tumor progression in lung adenocarcinoma via ubiquitin- proteasomal degradation of IRF3
Source: Front Immunol. 2026 May 20;17:1813280. doi: 10.3389/fimmu.2026.1813280 (PMC13230104; doi:10.3389/fimmu.2026.1813280)
Supplement: Supplementary file 5 [file Table1.xlsx]

## Sheet: ST1. TRIMs
Supplementary Table 1. Human TRIM gene family retrieved from the HUGO Gene Nomenclature Committee (HGNC) database.
HGNC ID	Approved symbol	Approved name	Status	Locus type	Previous symbols	Alias symbols	Chromosome	NCBI Gene ID	Ensembl gene ID	Vega gene ID	Group ID	Group name
HGNC:7096	MID2	midline 2	Approved	gene with protein product		FXY2, TRIM1, RNF60, MRX101	Xq22.3	11043	ENSG00000080561	OTTHUMG00000022171	59	Tripartite motif family
HGNC:15974	TRIM2	tripartite motif containing 2	Approved	gene with protein product		KIAA0517, RNF86, CMT2R	4q31.3	23321	ENSG00000109654	OTTHUMG00000155991	59	Tripartite motif family
HGNC:10064	TRIM3	tripartite motif containing 3	Approved	gene with protein product	RNF22	HAC1, BERP, RNF97	11p15.4	10612	ENSG00000110171	OTTHUMG00000133405	59	Tripartite motif family
HGNC:16275	TRIM4	tripartite motif containing 4	Approved	gene with protein product		RNF87	7q22.1	89122	ENSG00000146833	OTTHUMG00000156648	59	Tripartite motif family
HGNC:16276	TRIM5	tripartite motif containing 5	Approved	gene with protein product		RNF88, TRIM5alpha	11p15.4	85363	ENSG00000132256	OTTHUMG00000066893	59	Tripartite motif family
HGNC:16277	TRIM6	tripartite motif containing 6	Approved	gene with protein product		RNF89	11p15.4	117854	ENSG00000121236	OTTHUMG00000150029	59	Tripartite motif family
HGNC:16278	TRIM7	tripartite motif containing 7	Approved	gene with protein product		RNF90, GNIP	5q35.3	81786	ENSG00000146054	OTTHUMG00000130963	59	Tripartite motif family
HGNC:15579	TRIM8	tripartite motif containing 8	Approved	gene with protein product	RNF27	GERP	10q24.32	81603	ENSG00000171206	OTTHUMG00000018964	59	Tripartite motif family
HGNC:16288	TRIM9	tripartite motif containing 9	Approved	gene with protein product		SPRING, RNF91	14q22.1	114088	ENSG00000100505	OTTHUMG00000140291	59	Tripartite motif family
HGNC:10072	TRIM10	tripartite motif containing 10	Approved	gene with protein product	RNF9	RFB30, HERF1	6p22.1	10107	ENSG00000204613	OTTHUMG00000031295	59	Tripartite motif family
HGNC:16281	TRIM11	tripartite motif containing 11	Approved	gene with protein product		RNF92, BIA1	1q42.13	81559	ENSG00000154370	OTTHUMG00000039773	59	Tripartite motif family
HGNC:9976	TRIM13	tripartite motif containing 13	Approved	gene with protein product	RFP2	Leu5, RNF77, DLEU5	13q14.2	10206	ENSG00000204977	OTTHUMG00000016926	59	Tripartite motif family
HGNC:16283	TRIM14	tripartite motif containing 14	Approved	gene with protein product		KIAA0129	9q22.33	9830	ENSG00000106785	OTTHUMG00000020339	59	Tripartite motif family
HGNC:16284	TRIM15	tripartite motif containing 15	Approved	gene with protein product	ZNF178	ZNFB7, RNF93	6p22.1	89870	ENSG00000204610	OTTHUMG00000031031	59	Tripartite motif family
HGNC:17241	TRIM16	tripartite motif containing 16	Approved	gene with protein product		EBBP	17p12	10626	ENSG00000221926	OTTHUMG00000059067	59	Tripartite motif family
HGNC:13430	TRIM17	tripartite motif containing 17	Approved	gene with protein product	RNF16	terf, RBCC	1q42.13	51127	ENSG00000162931	OTTHUMG00000039974	59	Tripartite motif family
HGNC:7095	MID1	midline 1	Approved	gene with protein product		OS, FXY, TRIM18, RNF59	Xp22.2	4281	ENSG00000101871	OTTHUMG00000021127	59	Tripartite motif family
HGNC:9113	PML	PML nuclear body scaffold	Approved	gene with protein product		MYL, TRIM19, RNF71	15q24.1	5371	ENSG00000140464	OTTHUMG00000137607	59	Tripartite motif family
HGNC:6998	MEFV	MEFV innate immunity regulator, pyrin	Approved	gene with protein product	MEF	FMF, TRIM20	16p13.3	4210	ENSG00000103313	OTTHUMG00000129324	59	Tripartite motif family
HGNC:11312	TRIM21	tripartite motif containing 21	Approved	gene with protein product	SSA1	RNF81, RO52	11p15.4	6737	ENSG00000132109	OTTHUMG00000165701	59	Tripartite motif family
HGNC:16379	TRIM22	tripartite motif containing 22	Approved	gene with protein product		STAF50, GPSTAF50, RNF94	11p15.4	10346	ENSG00000132274	OTTHUMG00000066904	59	Tripartite motif family
HGNC:660	TRIM23	tripartite motif containing 23	Approved	gene with protein product	ARFD1	ARD1, RNF46	5q12.3	373	ENSG00000113595	OTTHUMG00000097802	59	Tripartite motif family
HGNC:11812	TRIM24	tripartite motif containing 24	Approved	gene with protein product	TIF1	hTIF1, Tif1a, RNF82, TIF1A	7q33-q34	8805	ENSG00000122779	OTTHUMG00000155820	59	Tripartite motif family
HGNC:12932	TRIM25	tripartite motif containing 25	Approved	gene with protein product	ZNF147	EFP, RNF147	17q22	7706	ENSG00000121060	OTTHUMG00000178124	59	Tripartite motif family
HGNC:12962	TRIM26	tripartite motif containing 26	Approved	gene with protein product	ZNF173	RNF95	6p22.1	7726	ENSG00000234127	OTTHUMG00000031041	59	Tripartite motif family
HGNC:31338	TRIM26BP	tripartite motif containing 26B, pseudogene	Approved	pseudogene	TRIM26P	Em:AB023053.1, TRIM26P1	6p22.1	404024	ENSG00000236475	OTTHUMG00000031283	59	Tripartite motif family
HGNC:9975	TRIM27	tripartite motif containing 27	Approved	gene with protein product	RFP	RNF76	6p22.1	5987	ENSG00000204713	OTTHUMG00000031215	59	Tripartite motif family
HGNC:16384	TRIM28	tripartite motif containing 28	Approved	gene with protein product		TIF1B, KAP1, TF1B, RNF96, PPP1R157, KAP-1, TIF1-beta, TIF1beta	19q13.43	10155	ENSG00000130726	OTTHUMG00000183546	59	Tripartite motif family
HGNC:17274	TRIM29	tripartite motif containing 29	Approved	gene with protein product		ATDC, FLJ36085	11q23.3	23650	ENSG00000137699	OTTHUMG00000140377	59	Tripartite motif family
HGNC:16289	TRIM31	tripartite motif containing 31	Approved	gene with protein product		RNF, HCGI, C6orf13, HCG1	6p22.1	11074	ENSG00000204616	OTTHUMG00000031064	59	Tripartite motif family
HGNC:16380	TRIM32	tripartite motif containing 32	Approved	gene with protein product	LGMD2H	HT2A, TATIP, BBS11	9q33.1	22954	ENSG00000119401	OTTHUMG00000021026	59	Tripartite motif family
HGNC:16290	TRIM33	tripartite motif containing 33	Approved	gene with protein product		TIF1GAMMA, FLJ11429, KIAA1113, TIFGAMMA, RFG7, TF1G, TIF1G, PTC7	1p13.2	51592	ENSG00000197323	OTTHUMG00000011891	59	Tripartite motif family
HGNC:10063	TRIM34	tripartite motif containing 34	Approved	gene with protein product	RNF21		11p15.4	53840	ENSG00000258659	OTTHUMG00000066892	59	Tripartite motif family
HGNC:16285	TRIM35	tripartite motif containing 35	Approved	gene with protein product		KIAA1098, MAIR, HLS5	8p21.2	23087	ENSG00000104228	OTTHUMG00000102047	59	Tripartite motif family
HGNC:16280	TRIM36	tripartite motif containing 36	Approved	gene with protein product		RBCC728, RNF98, HAPRIN	5q22.3	55521	ENSG00000152503	OTTHUMG00000128892	59	Tripartite motif family
HGNC:7523	TRIM37	tripartite motif containing 37	Approved	gene with protein product	MUL	KIAA0898, POB1, TEF3	17q22	4591	ENSG00000108395	OTTHUMG00000179360	59	Tripartite motif family
HGNC:10059	TRIM38	tripartite motif containing 38	Approved	gene with protein product	RNF15	RORET	6p22.2	10475	ENSG00000112343	OTTHUMG00000014414	59	Tripartite motif family
HGNC:10065	TRIM39	tripartite motif containing 39	Approved	gene with protein product	RNF23		6p22.1	56658	ENSG00000204599	OTTHUMG00000031066	59	Tripartite motif family
HGNC:18736	TRIM40	tripartite motif containing 40	Approved	gene with protein product		RNF35	6p22.1	135644	ENSG00000204614	OTTHUMG00000031083	59	Tripartite motif family
HGNC:19013	TRIM41	tripartite motif containing 41	Approved	gene with protein product		MGC1127, RINCK	5q35.3	90933	ENSG00000146063	OTTHUMG00000130965	59	Tripartite motif family
HGNC:19014	TRIM42	tripartite motif containing 42	Approved	gene with protein product		FLJ40097, PPP1R40, T4A1	3q23	287015	ENSG00000155890	OTTHUMG00000160170	59	Tripartite motif family
HGNC:19015	TRIM43	tripartite motif containing 43	Approved	gene with protein product		TRIM43A	2q11.1	129868	ENSG00000144015	OTTHUMG00000130401	59	Tripartite motif family
HGNC:37146	TRIM43B	tripartite motif containing 43B	Approved	gene with protein product			2q11.1	653192	ENSG00000144010	OTTHUMG00000155170	59	Tripartite motif family
HGNC:43981	TRIM43CP	tripartite motif containing 43C, pseudogene	Approved	pseudogene			2q11.2	643445	ENSG00000144188	OTTHUMG00000155327	59	Tripartite motif family
HGNC:19016	TRIM44	tripartite motif containing 44	Approved	gene with protein product		DIPB, MC7	11p13	54765	ENSG00000166326	OTTHUMG00000166312	59	Tripartite motif family
HGNC:19018	TRIM45	tripartite motif containing 45	Approved	gene with protein product		FLJ13181, RNF99	1p13.1	80263	ENSG00000134253	OTTHUMG00000012119	59	Tripartite motif family
HGNC:19019	TRIM46	tripartite motif containing 46	Approved	gene with protein product		FLJ23229, TRIFIC	1q22	80128	ENSG00000163462	OTTHUMG00000035680	59	Tripartite motif family
HGNC:19020	TRIM47	tripartite motif containing 47	Approved	gene with protein product		GOA, RNF100	17q25.1	91107	ENSG00000132481	OTTHUMG00000179916	59	Tripartite motif family
HGNC:19021	TRIM48	tripartite motif containing 48	Approved	gene with protein product		RNF101	11q11	79097	ENSG00000150244	OTTHUMG00000157011	59	Tripartite motif family
HGNC:13431	TRIM49	tripartite motif containing 49	Approved	gene with protein product	RNF18	TRIM49A	11q14.3	57093	ENSG00000168930	OTTHUMG00000167634	59	Tripartite motif family
HGNC:42955	TRIM49B	tripartite motif containing 49B	Approved	gene with protein product			11p11.12	283116	ENSG00000182053	OTTHUMG00000186986	59	Tripartite motif family
HGNC:38877	TRIM49C	tripartite motif containing 49C	Approved	gene with protein product	TRIM49L2		11q14.3	642612	ENSG00000204449		59	Tripartite motif family
HGNC:43973	TRIM49D1	tripartite motif containing 49D1	Approved	gene with protein product	TRIM49DP, TRIM49D1P	TRIM49D	11q14.3	399939	ENSG00000223417	OTTHUMG00000167643	59	Tripartite motif family
HGNC:37217	TRIM49D2	tripartite motif containing 49D2	Approved	gene with protein product	TRIM49L, TRIM49L1, TRIM49D2P		11q14.3	729384	ENSG00000233802	OTTHUMG00000167644	59	Tripartite motif family
HGNC:19017	TRIM50	tripartite motif containing 50	Approved	gene with protein product	TRIM50A	FLJ32804	7q11.23	135892	ENSG00000146755	OTTHUMG00000156805	59	Tripartite motif family
HGNC:19023	TRIM51	tripartite motif-containing 51	Approved	gene with protein product	SPRYD5	TRIM51A	11q12.1	84767	ENSG00000124900	OTTHUMG00000156437	59	Tripartite motif family
HGNC:37145	TRIM51BP	tripartite motif-containing 51B, pseudogene	Approved	pseudogene	SPRYD5P, SPRYD5P1		11q14.3	399937	ENSG00000204455	OTTHUMG00000167636	59	Tripartite motif family
HGNC:43968	TRIM51CP	tripartite motif-containing 51C, pseudogene	Approved	pseudogene			11p11.12	100130105	ENSG00000249910	OTTHUMG00000160550	59	Tripartite motif family
HGNC:43969	TRIM51DP	tripartite motif-containing 51D, pseudogene	Approved	pseudogene			11p11.12	100419945	ENSG00000255190	OTTHUMG00000166679	59	Tripartite motif family
HGNC:43970	TRIM51EP	tripartite motif-containing 51E, pseudogene	Approved	pseudogene			11q14.3	399940	ENSG00000237706	OTTHUMG00000167650	59	Tripartite motif family
HGNC:43966	TRIM51FP	tripartite motif-containing 51F, pseudogene	Approved	pseudogene			11p11.12	283257	ENSG00000219061	OTTHUMG00000166724	59	Tripartite motif family
HGNC:43972	TRIM51G	tripartite motif-containing 51G	Approved	gene with protein product	TRIM51GP		11p11.12	120824	ENSG00000220948	OTTHUMG00000165215	59	Tripartite motif family
HGNC:43977	TRIM51HP	tripartite motif-containing 51H, pseudogene	Approved	pseudogene			11q11	440041	ENSG00000166007	OTTHUMG00000166775	59	Tripartite motif family
HGNC:43978	TRIM51JP	tripartite motif-containing 51J, pseudogene	Approved	pseudogene			2q11.1	643126	ENSG00000232717	OTTHUMG00000155155	59	Tripartite motif family
HGNC:19024	TRIM52	tripartite motif containing 52	Approved	gene with protein product		RNF102	5q35.3	84851	ENSG00000183718	OTTHUMG00000130964	59	Tripartite motif family
HGNC:19025	TRIM53AP	tripartite motif containing 53A, pseudogene	Approved	pseudogene	TRIM53, TRIM53P		11q14.3	642569	ENSG00000225581	OTTHUMG00000167651	59	Tripartite motif family
HGNC:37144	TRIM53BP	tripartite motif containing 53B, pseudogene	Approved	pseudogene	TRIM53L, TRIM53B, TRIM80P		11q14.3	642425	ENSG00000166013	OTTHUMG00000160564	59	Tripartite motif family
HGNC:43979	TRIM53CP	tripartite motif containing 53C, pseudogene	Approved	pseudogene			11p11.12	340970	ENSG00000254764	OTTHUMG00000166638	59	Tripartite motif family
HGNC:16008	TRIM54	tripartite motif containing 54	Approved	gene with protein product	RNF30	MURF, MURF-3	2p23.3	57159	ENSG00000138100	OTTHUMG00000097078	59	Tripartite motif family
HGNC:14215	TRIM55	tripartite motif containing 55	Approved	gene with protein product	RNF29	MURF-2	8q13.1	84675	ENSG00000147573	OTTHUMG00000164473	59	Tripartite motif family
HGNC:19028	TRIM56	tripartite motif containing 56	Approved	gene with protein product		RNF109	7q22.1	81844	ENSG00000169871	OTTHUMG00000157032	59	Tripartite motif family
HGNC:24150	TRIM58	tripartite motif containing 58	Approved	gene with protein product		BIA2	1q44	25893	ENSG00000162722	OTTHUMG00000040203	59	Tripartite motif family
HGNC:30834	TRIM59	tripartite motif containing 59	Approved	gene with protein product	TRIM57	TSBF1, Mrf1, RNF104	3q25.33	286827	ENSG00000213186	OTTHUMG00000159034	59	Tripartite motif family
HGNC:21162	TRIM60	tripartite motif containing 60	Approved	gene with protein product	RNF129, RNF33	FLJ35882	4q32.3	166655	ENSG00000176979	OTTHUMG00000161262	59	Tripartite motif family
HGNC:24339	TRIM61	tripartite motif containing 61	Approved	gene with protein product	RNF35		4q32.3	391712	ENSG00000183439	OTTHUMG00000161266	59	Tripartite motif family
HGNC:25574	TRIM62	tripartite motif containing 62	Approved	gene with protein product		FLJ10759, DEAR1	1p35.1	55223	ENSG00000116525	OTTHUMG00000004132	59	Tripartite motif family
HGNC:16007	TRIM63	tripartite motif containing 63	Approved	gene with protein product	RNF28	MURF-1, IRF, SMRZ	1p36.11	84676	ENSG00000158022	OTTHUMG00000007510	59	Tripartite motif family
HGNC:14663	TRIM64	tripartite motif containing 64	Approved	gene with protein product	C11orf28	TRIM64A	11q14.3	120146	ENSG00000204450	OTTHUMG00000167648	59	Tripartite motif family
HGNC:37147	TRIM64B	tripartite motif containing 64B	Approved	gene with protein product			11q14.3	642446	ENSG00000189253	OTTHUMG00000167638	59	Tripartite motif family
HGNC:37148	TRIM64C	tripartite motif containing 64C	Approved	gene with protein product			11p11.12	646754	ENSG00000214891	OTTHUMG00000166752	59	Tripartite motif family
HGNC:43974	TRIM64DP	tripartite motif containing 64D, pseudogene	Approved	pseudogene			11q14.3	727828	ENSG00000254751	OTTHUMG00000167631	59	Tripartite motif family
HGNC:43975	TRIM64EP	tripartite motif containing 64E, pseudogene	Approved	pseudogene			11q14.3	440061	ENSG00000223709	OTTHUMG00000167656	59	Tripartite motif family
HGNC:43976	TRIM64FP	tripartite motif containing 64F, pseudogene	Approved	pseudogene			2q11.1	390233	ENSG00000226185	OTTHUMG00000155177	59	Tripartite motif family
HGNC:27316	TRIM65	tripartite motif containing 65	Approved	gene with protein product			17q25.1	201292	ENSG00000141569	OTTHUMG00000132127	59	Tripartite motif family
HGNC:29005	TRIM66	tripartite motif containing 66	Approved	gene with protein product	C11orf29	KIAA0298, TIF1D	11p15.4	9866	ENSG00000166436	OTTHUMG00000150481	59	Tripartite motif family
HGNC:31859	TRIM67	tripartite motif containing 67	Approved	gene with protein product		TNL	1q42.2	440730	ENSG00000119283	OTTHUMG00000037958	59	Tripartite motif family
HGNC:21161	TRIM68	tripartite motif containing 68	Approved	gene with protein product	RNF137	SS-56, FLJ10369	11p15.4	55128	ENSG00000167333	OTTHUMG00000165723	59	Tripartite motif family
HGNC:17857	TRIM69	tripartite motif containing 69	Approved	gene with protein product	RNF36	Trif, TRIMLESS	15q21.1	140691	ENSG00000185880	OTTHUMG00000131246	59	Tripartite motif family
HGNC:32669	TRIM71	tripartite motif containing 71	Approved	gene with protein product		LIN41, LIN-41	3p22.3	131405	ENSG00000206557	OTTHUMG00000155778	59	Tripartite motif family
HGNC:32671	TRIM72	tripartite motif containing 72	Approved	gene with protein product		MG53	16p11.2	493829	ENSG00000177238	OTTHUMG00000176754	59	Tripartite motif family
HGNC:18162	TRIM73	tripartite motif containing 73	Approved	gene with protein product	TRIM50B		7q11.23	375593	ENSG00000178809	OTTHUMG00000156075	59	Tripartite motif family
HGNC:17453	TRIM74	tripartite motif containing 74	Approved	gene with protein product	TRIM50C	MGC45440	7q11.23	378108	ENSG00000155428	OTTHUMG00000129851	59	Tripartite motif family
HGNC:32686	TRIM75	tripartite motif containing 75	Approved	gene with protein product	TRIM75P		4q32.3	391714	ENSG00000250374	OTTHUMG00000161257	59	Tripartite motif family
HGNC:14305	CMYA5	cardiomyopathy associated 5	Approved	gene with protein product	C5orf10	SPRYD2, DKFZp451G223, TRIM76	5q14.1	202333	ENSG00000164309	OTTHUMG00000162548	59	Tripartite motif family
HGNC:34228	TRIM77	tripartite motif containing 77	Approved	gene with protein product	TRIM77P		11q14.3	390231	ENSG00000214414	OTTHUMG00000167624	59	Tripartite motif family

## Sheet: ST2. qPCR primers
Supplementary Table 2. ﻿qPCR Primers.
human GAPDH	﻿Forward	AGGGGAGATTCAGTGTGGTG
	﻿Reverse	GGCCTCCAAGGAGTAAGACC
human IFNβ	﻿Forward	GCTTGGATTCCTACAAAGAAGCA
	﻿Reverse	ATAGATGGTCAATGCGGCGTC
human CCL5	﻿Forward	CCAGCAGTCGTCTTTGTCAC
	﻿Reverse	CTCTGGGTTGGCACACACTT
human CXCL10	﻿Forward	GTGGCATTCAAGGAGTACCTC
	﻿Reverse	TGATGGCCTTCGATTCTGGATT
human TRIM59	﻿Forward	TTCCTAACGGCTCTCTGTGATG
	﻿Reverse	TTAATTCAAGCTGCTGCTCTCG
human IRF3	﻿Forward	AGAGGCTCGTGATGGTCAAG
	﻿Reverse	AGGTCCACAGTATTCTCCAGG

## Sheet: ST3. diff
Supplementary Table 3. Differential expression profiling of TRIM family genes in LUAD tumors versus adjacent normal tissues.
gene	normalMean	tumorMean	logFC	pvalue	fdr
MEFV	3.30863	1.04592	-1.66146	2.37556e-26	4.63235e-25
TRIM15	0.028222	2.23424	6.30682	1.11061e-14	4.33138e-14
TRIM17	1.02053	4.52216	2.1477	2.26326e-08	3.8377e-08
TRIM2	7.72328	21.7461	1.49347	1.70573e-14	5.54362e-14
TRIM31	0.593024	9.0641	3.934	8.77898e-18	4.89115e-17
TRIM45	2.00213	5.01034	1.32337	7.04791e-16	3.05409e-15
TRIM46	1.39767	4.75955	1.7678	6.79974e-17	3.31487e-16
TRIM47	23.1153	47.4188	1.03661	5.96132e-14	1.7884e-13
TRIM54	0.222712	2.97565	3.73996	3.02656e-11	6.94328e-11
TRIM58	3.54983	0.968661	-1.87369	4.44398e-30	1.73315e-28
TRIM59	1.48091	4.41399	1.5756	7.52024e-25	7.33224e-24
TRIM6	2.52506	5.73001	1.18222	1.98476e-06	2.86688e-06
TRIM9	0.193178	1.35508	2.81037	4.88887e-06	6.80949e-06

## Sheet: ST4.CNV
Supplementary Table 4. Copy number variation (CNV) profiling of TRIM family genes in LUAD.
cancertype	symbol	a_total	d_total	a_hete	d_hete	a_homo	d_homo	entrez
LUAD	CMYA5	17.6357	41.8605	17.2481	41.0853	0.387597	0.775194	202333
LUAD	MEFV	30.0388	19.186	29.4574	18.9922	0.581395	0.193798	4210
LUAD	MID1	10.4651	28.1008	9.68992	25.7752	0.775194	2.32558	4281
LUAD	MID2	19.7674	12.0155	19.186	11.8217	0.581395	0.193798	11043
LUAD	PML	9.88372	45.7364	9.30233	45.3488	0.581395	0.387597	5371
LUAD	TRIM10	36.6279	12.2093	34.6899	12.2093	1.93798	0	10107
LUAD	TRIM11	67.0543	4.65116	61.6279	4.65116	5.42636	0	81559
LUAD	TRIM13	9.30233	53.2946	8.91473	52.1318	0.387597	1.16279	10206
LUAD	TRIM14	6.58915	48.062	6.39535	46.8992	0.193798	1.16279	9830
LUAD	TRIM15	36.6279	12.2093	34.6899	12.2093	1.93798	0	89870
LUAD	TRIM16	11.4341	49.2248	10.2713	47.6744	1.16279	1.55039	10626
LUAD	TRIM17	67.0543	4.65116	61.6279	4.65116	5.42636	0	51127
LUAD	TRIM2	11.0465	31.9767	10.4651	31.7829	0.581395	0.193798	23321
LUAD	TRIM21	15.3101	25.969	14.9225	25.1938	0.387597	0.775194	6737
LUAD	TRIM22	14.9225	26.5504	14.7287	25.7752	0.193798	0.775194	10346
LUAD	TRIM23	18.9922	38.7597	18.7984	37.7907	0.193798	0.968992	373
LUAD	TRIM24	42.0543	10.2713	39.7287	10.0775	2.32558	0.193798	8805
LUAD	TRIM25	45.5426	6.00775	43.2171	6.00775	2.32558	0	7706
LUAD	TRIM26	36.6279	12.2093	34.6899	12.2093	1.93798	0	7726
LUAD	TRIM27	35.8527	12.9845	33.9147	12.9845	1.93798	0	5987
LUAD	TRIM28	16.2791	35.0775	16.0853	34.4961	0.193798	0.581395	10155
LUAD	TRIM29	22.8682	22.8682	21.5116	21.8992	1.35659	0.968992	23650
LUAD	TRIM3	14.9225	26.5504	14.7287	25.7752	0.193798	0.775194	10612
LUAD	TRIM31	36.6279	12.2093	34.6899	12.2093	1.93798	0	11074
LUAD	TRIM32	9.49612	44.186	9.10853	43.9922	0.387597	0.193798	22954
LUAD	TRIM33	23.2558	29.845	23.062	27.7132	0.193798	2.13178	51592
LUAD	TRIM34	14.9225	26.3566	14.7287	25.5814	0.193798	0.775194	53840
LUAD	TRIM35	13.7597	51.5504	13.5659	46.124	0.193798	5.42636	23087
LUAD	TRIM36	17.4419	39.9225	17.2481	39.1473	0.193798	0.775194	55521
LUAD	TRIM37	46.5116	5.42636	43.6047	5.42636	2.90698	0	4591
LUAD	TRIM38	35.8527	12.9845	34.4961	12.9845	1.35659	0	10475
LUAD	TRIM39	36.6279	12.4031	34.6899	12.4031	1.93798	0	56658
LUAD	TRIM4	43.0233	10.4651	39.5349	10.2713	3.48837	0.193798	89122
LUAD	TRIM40	36.6279	12.2093	34.6899	12.2093	1.93798	0	135644
LUAD	TRIM41	24.6124	31.7829	22.8682	31.0078	1.74419	0.775194	90933
LUAD	TRIM42	23.8372	22.8682	22.6744	22.6744	1.16279	0.193798	287015
LUAD	TRIM43	31.3953	4.06977	30.6202	4.06977	0.775194	0	129868
LUAD	TRIM44	19.5736	21.7054	17.8295	21.3178	1.74419	0.387597	54765
LUAD	TRIM45	24.6124	29.2636	24.2248	27.1318	0.387597	2.13178	80263
LUAD	TRIM46	73.8372	1.55039	61.4341	1.55039	12.4031	0	80128
LUAD	TRIM47	49.031	5.81395	45.5426	5.81395	3.48837	0	91107
LUAD	TRIM48	22.6744	17.2481	22.2868	16.6667	0.387597	0.581395	79097
LUAD	TRIM49	28.4884	16.0853	26.1628	15.8915	2.32558	0.193798	57093
LUAD	TRIM49B	21.5116	17.4419	20.9302	17.0543	0.581395	0.387597	283116
LUAD	TRIM49C	28.4884	16.0853	26.1628	15.8915	2.32558	0.193798	642612
LUAD	TRIM49D1	28.4884	16.0853	26.1628	15.8915	2.32558	0.193798	399939
LUAD	TRIM5	14.9225	26.5504	14.7287	25.7752	0.193798	0.775194	85363
LUAD	TRIM50	41.2791	11.2403	40.6977	10.8527	0.581395	0.387597	135892
LUAD	TRIM51	22.6744	17.2481	22.2868	16.6667	0.387597	0.581395	84767
LUAD	TRIM51HP	22.6744	17.2481	22.2868	16.6667	0.387597	0.581395	440041
LUAD	TRIM52	24.6124	31.7829	22.8682	31.0078	1.74419	0.775194	84851
LUAD	TRIM54	29.0698	6.39535	28.4884	6.39535	0.581395	0	57159
LUAD	TRIM55	49.2248	9.68992	46.124	9.49612	3.10078	0.193798	84675
LUAD	TRIM56	43.0233	10.6589	39.9225	10.4651	3.10078	0.193798	81844
LUAD	TRIM58	67.4419	5.03876	60.2713	4.84496	7.17054	0.193798	25893
LUAD	TRIM59	26.938	22.8682	24.4186	22.6744	2.51938	0.193798	286827
LUAD	TRIM6	14.9225	26.3566	14.7287	25.5814	0.193798	0.775194	117854
LUAD	TRIM60	8.91473	34.1085	8.72093	33.1395	0.193798	0.968992	166655
LUAD	TRIM61	8.72093	34.3023	8.72093	33.3333	0	0.968992	391712
LUAD	TRIM62	23.8372	20.7364	23.062	20.7364	0.775194	0	55223
LUAD	TRIM63	21.7054	25.1938	20.9302	24.8062	0.775194	0.387597	84676
LUAD	TRIM64B	28.4884	16.0853	26.1628	15.8915	2.32558	0.193798	642446
LUAD	TRIM64C	21.5116	17.6357	20.9302	17.0543	0.581395	0.581395	646754
LUAD	TRIM65	49.031	5.81395	45.5426	5.81395	3.48837	0	201292
LUAD	TRIM66	15.3101	26.3566	15.1163	25.5814	0.193798	0.775194	9866
LUAD	TRIM67	66.8605	4.84496	61.4341	4.65116	5.42636	0.193798	440730
LUAD	TRIM68	15.3101	25.969	14.9225	25.1938	0.387597	0.775194	55128
LUAD	TRIM69	6.58915	52.3256	6.58915	49.8062	0	2.51938	140691
LUAD	TRIM7	24.6124	31.7829	22.8682	31.0078	1.74419	0.775194	81786
LUAD	TRIM71	6.00775	45.9302	6.00775	45.7364	0	0.193798	131405
LUAD	TRIM72	31.9767	16.2791	30.4264	16.2791	1.55039	0	493829
LUAD	TRIM73	40.8915	11.2403	39.9225	10.8527	0.968992	0.387597	375593
LUAD	TRIM74	41.2791	11.2403	40.6977	10.8527	0.581395	0.387597	378108
LUAD	TRIM77	28.4884	16.0853	26.1628	15.8915	2.32558	0.193798	390231
LUAD	TRIM8	15.1163	28.6822	14.7287	28.2946	0.387597	0.387597	81603
LUAD	TRIM9	31.5891	22.093	28.876	21.8992	2.71318	0.193798	114088

## Sheet: ST5. SNV
Supplementary Table 5. Single-nucleotide variant (SNV) profiling of TRIM family genes in LUAD.
cancertype	symbol	EffectiveMut	NonEffectiveMut	sample_size	percentage
LUAD	CMYA5	34	8	567	5.99647
LUAD	MEFV	19	8	567	3.35097
LUAD	MID1	9	8	567	1.5873
LUAD	MID2	11	3	567	1.94004
LUAD	PML	11	10	567	1.94004
LUAD	TRIM10	10	9	567	1.76367
LUAD	TRIM11	7	3	567	1.23457
LUAD	TRIM13	3	1	567	0.529101
LUAD	TRIM14	3	1	567	0.529101
LUAD	TRIM15	6	6	567	1.0582
LUAD	TRIM16	3	0	567	0.529101
LUAD	TRIM17	7	3	567	1.23457
LUAD	TRIM2	7	4	567	1.23457
LUAD	TRIM21	9	5	567	1.5873
LUAD	TRIM22	9	4	567	1.5873
LUAD	TRIM23	4	2	567	0.705467
LUAD	TRIM24	9	4	567	1.5873
LUAD	TRIM25	6	0	567	1.0582
LUAD	TRIM26	4	3	567	0.705467
LUAD	TRIM27	6	4	567	1.0582
LUAD	TRIM28	7	0	567	1.23457
LUAD	TRIM29	21	8	567	3.7037
LUAD	TRIM3	13	4	567	2.29277
LUAD	TRIM31	3	5	567	0.529101
LUAD	TRIM32	4	1	567	0.705467
LUAD	TRIM33	8	4	567	1.41093
LUAD	TRIM34	4	0	567	0.705467
LUAD	TRIM35	2	2	567	0.352734
LUAD	TRIM36	8	7	567	1.41093
LUAD	TRIM37	7	1	567	1.23457
LUAD	TRIM38	5	2	567	0.881834
LUAD	TRIM39	6	4	567	1.0582
LUAD	TRIM4	4	3	567	0.705467
LUAD	TRIM40	4	3	567	0.705467
LUAD	TRIM41	2	8	567	0.352734
LUAD	TRIM42	20	11	567	3.52734
LUAD	TRIM43	4	2	567	0.705467
LUAD	TRIM44	5	3	567	0.881834
LUAD	TRIM45	1	1	567	0.176367
LUAD	TRIM46	5	2	567	0.881834
LUAD	TRIM47	3	1	567	0.529101
LUAD	TRIM48	21	32	567	3.7037
LUAD	TRIM49	17	3	567	2.99824
LUAD	TRIM49C	12	4	567	2.1164
LUAD	TRIM49D1	0	1	567	0
LUAD	TRIM5	3	0	567	0.529101
LUAD	TRIM50	6	4	567	1.0582
LUAD	TRIM51	34	22	567	5.99647
LUAD	TRIM51HP	0	38	567	0
LUAD	TRIM52	2	1	567	0.352734
LUAD	TRIM54	7	2	567	1.23457
LUAD	TRIM55	8	3	567	1.41093
LUAD	TRIM56	8	7	567	1.41093
LUAD	TRIM58	32	17	567	5.64374
LUAD	TRIM59	1	2	567	0.176367
LUAD	TRIM6	3	2	567	0.529101
LUAD	TRIM60	8	5	567	1.41093
LUAD	TRIM61	2	0	567	0.352734
LUAD	TRIM62	2	1	567	0.352734
LUAD	TRIM63	3	2	567	0.529101
LUAD	TRIM65	3	0	567	0.529101
LUAD	TRIM67	9	3	567	1.5873
LUAD	TRIM68	6	0	567	1.0582
LUAD	TRIM69	8	3	567	1.41093
LUAD	TRIM7	2	2	567	0.352734
LUAD	TRIM71	10	5	567	1.76367
LUAD	TRIM72	12	1	567	2.1164
LUAD	TRIM73	0	1	567	0
LUAD	TRIM74	1	0	567	0.176367
LUAD	TRIM8	10	0	567	1.76367
LUAD	TRIM9	19	8	567	3.35097

## Sheet: ST6. Uni and KM
Supplementary Table 6. Univariate Cox regression and KM survival analyses of TRIM6, TRIM15, and TRIM59 in LUAD.
id	HR	HR.95L	HR.95H	coxPval	kmPval
TRIM59	1.41662	1.15466	1.73802	0.000842676	0.00847915
TRIM15	1.17288	1.04821	1.31238	0.00541561	0.011881
TRIM6	1.34659	1.16543	1.55591	5.42384e-05	0.00138298

## Sheet: ST7. Multi Cox
Supplementary Table 7. Multivariate Cox regression analysis of TRIM6, TRIM15, and TRIM59 as independent prognostic factors in LUAD.
id	HR	HR.95L	HR.95H	pvalue
TRIM59	1.50002	1.17104	1.92143	0.00132796
TRIM15	1.19438	1.0488	1.36016	0.00739781
TRIM6	1.35208	1.14655	1.59446	0.000336422

## Sheet: ST8. ubibrowser
Supplementary Table 8. Candidate ubiquitin substrates predicted to interact with TRIM59 derived from the UbiBrowser database.
SwissProt ID (E3)	Gene Symbol (E3)	SwissProt ID (Substrate)	Gene Symbol(Substrate)	Domain_LikelihoodRatio	Go_LikelihoodRatio	Network_LikelihoodRatio	Motif_LikelihoodRatio	Confidence Score	Species
Q8IWR1	TRIM59	Q14653	IRF3	4.24	2.78	3.83	3.35	0.898	H.sapiens
Q8IWR1	TRIM59	Q00839	HNRNPU	2.88	2.76	3.83	4.09	0.89	H.sapiens
Q8IWR1	TRIM59	P28358	HOXD10	2.88	1.92	3.83	4.09	0.874	H.sapiens
Q8IWR1	TRIM59	Q9H3D4	TP63	2.88	1.92	3.83	4.09	0.874	H.sapiens
Q8IWR1	TRIM59	Q8N2W9	PIAS4	4.24	1.18	3.83	4.09	0.869	H.sapiens
Q8IWR1	TRIM59	Q92985	IRF7	4.24	1.99	3.83	2.28	0.866	H.sapiens
Q8IWR1	TRIM59	Q9BYM8	RBCK1	4.24	1.99	3.83	2.28	0.866	H.sapiens
Q8IWR1	TRIM59	P28069	POU1F1	2.88	2.78	3.83	2.28	0.863	H.sapiens
Q8IWR1	TRIM59	Q13263	TRIM28	4.24	1	3.83	4.28	0.863	H.sapiens
Q8IWR1	TRIM59	O15164	TRIM24	4.24	1	3.83	4.28	0.863	H.sapiens
Q8IWR1	TRIM59	Q9UPN9	TRIM33	4.24	1	3.83	4.28	0.863	H.sapiens
Q8IWR1	TRIM59	P10914	IRF1	4.24	2.78	3.83	1.32	0.855	H.sapiens
Q8IWR1	TRIM59	P39880	CUX1	2.88	1.18	3.83	4.28	0.851	H.sapiens
Q8IWR1	TRIM59	Q99626	CDX2	2.88	1.18	3.83	4.28	0.851	H.sapiens
Q8IWR1	TRIM59	P14859	POU2F1	2.88	1.18	3.83	4.28	0.851	H.sapiens
Q8IWR1	TRIM59	P07197	NEFM	4.24	3.02	1	4.09	0.848	H.sapiens
Q8IWR1	TRIM59	Q05655	PRKCD	2.88	1.99	3.83	2.28	0.845	H.sapiens
Q8IWR1	TRIM59	O43186	CRX	2.88	1	3.83	4.28	0.842	H.sapiens
Q8IWR1	TRIM59	P10636	MAPT	1	3.03	3.83	4.09	0.842	H.sapiens
Q8IWR1	TRIM59	Q15911	ZFHX3	2.88	1	3.83	4.28	0.842	H.sapiens
Q8IWR1	TRIM59	P50458	LHX2	2.88	1	3.83	4.28	0.842	H.sapiens
Q8IWR1	TRIM59	P31270	HOXA11	2.88	1	3.83	4.28	0.842	H.sapiens
Q8IWR1	TRIM59	P28360	MSX1	2.88	1	3.83	4.28	0.842	H.sapiens
Q8IWR1	TRIM59	P20265	POU3F2	2.88	1	3.83	4.28	0.842	H.sapiens
Q8IWR1	TRIM59	O75444	MAF	1	2.76	3.83	4.28	0.84	H.sapiens
Q8IWR1	TRIM59	P61296	HAND2	1	2.76	3.83	4.28	0.84	H.sapiens
Q8IWR1	TRIM59	Q9Y6X2	PIAS3	4.24	1.18	3.83	2.28	0.838	H.sapiens
Q8IWR1	TRIM59	O75925	PIAS1	4.24	1.18	3.83	2.28	0.838	H.sapiens
Q8IWR1	TRIM59	P21675	TAF1	1	2.76	3.83	4.09	0.837	H.sapiens
Q8IWR1	TRIM59	Q03181	PPARD	1	2.78	3.83	4.09	0.837	H.sapiens
Q8IWR1	TRIM59	Q13227	GPS2	1	2.76	3.83	4.09	0.837	H.sapiens
Q8IWR1	TRIM59	O15350	TP73	2.88	1.99	1.86	4.09	0.837	H.sapiens
Q8IWR1	TRIM59	Q9UBN7	HDAC6	1	2.78	3.83	4.09	0.837	H.sapiens
Q8IWR1	TRIM59	P52701	MSH6	1	2.78	3.83	4.09	0.837	H.sapiens
Q8IWR1	TRIM59	P24385	CCND1	1	2.78	3.83	4.09	0.837	H.sapiens
Q8IWR1	TRIM59	P08670	VIM	4.24	1.92	3.83	1.32	0.834	H.sapiens
Q8IWR1	TRIM59	P31749	AKT1	2.88	2.78	3.83	1.32	0.833	H.sapiens
Q8IWR1	TRIM59	P17483	HOXB4	2.88	2.78	3.83	1.32	0.833	H.sapiens
Q8IWR1	TRIM59	P17252	PRKCA	2.88	5.94	1	2.28	0.831	H.sapiens
Q8IWR1	TRIM59	Q96EV8	DTNBP1	7.88	2.18	1	2.28	0.831	H.sapiens
Q8IWR1	TRIM59	P14373	TRIM27	4.24	1	3.83	2.28	0.828	H.sapiens
Q8IWR1	TRIM59	P12036	NEFH	2.88	3.02	1	4.28	0.828	H.sapiens
Q8IWR1	TRIM59	P36956	SREBF1	1	2.18	3.83	4.28	0.825	H.sapiens
Q8IWR1	TRIM59	P07196	NEFL	4.24	1.92	1	4.28	0.824	H.sapiens
Q8IWR1	TRIM59	Q5SQQ9	VAX1	2.88	2.78	1	4.28	0.823	H.sapiens
Q8IWR1	TRIM59	P49792	RANBP2	1	2.18	3.83	4.09	0.823	H.sapiens
Q8IWR1	TRIM59	Q01851	POU4F1	2.88	2.76	1	4.28	0.822	H.sapiens
Q8IWR1	TRIM59	O94972	TRIM37	4.24	1.92	1	4.09	0.821	H.sapiens
Q8IWR1	TRIM59	Q13950	RUNX2	1	1.99	3.83	4.28	0.82	H.sapiens
Q8IWR1	TRIM59	P17676	CEBPB	1	1.99	3.83	4.28	0.82	H.sapiens
Q8IWR1	TRIM59	Q02447	SP3	1	1.99	3.83	4.28	0.82	H.sapiens
Q8IWR1	TRIM59	O75376	NCOR1	1	1.99	3.83	4.28	0.82	H.sapiens
Q8IWR1	TRIM59	Q12873	CHD3	1	1.92	3.83	4.28	0.817	H.sapiens
Q8IWR1	TRIM59	Q9NRR5	UBQLN4	1	1.92	3.83	4.28	0.817	H.sapiens
Q8IWR1	TRIM59	Q13562	NEUROD1	1	1.99	3.83	4.09	0.817	H.sapiens
Q8IWR1	TRIM59	Q14839	CHD4	1	1.92	3.83	4.28	0.817	H.sapiens
Q8IWR1	TRIM59	O15354	GPR37	1	1.92	3.83	4.28	0.817	H.sapiens
Q8IWR1	TRIM59	P36957	DLST	1	1.92	3.83	4.28	0.817	H.sapiens
Q8IWR1	TRIM59	Q12933	TRAF2	1	5.94	3.83	1.32	0.814	H.sapiens
Q8IWR1	TRIM59	P07900	HSP90AA1	1	1.92	3.83	4.09	0.814	H.sapiens
Q8IWR1	TRIM59	Q99728	BARD1	1	1.92	3.83	4.09	0.814	H.sapiens
Q8IWR1	TRIM59	Q01826	SATB1	2.88	1.18	3.83	2.28	0.813	H.sapiens
Q8IWR1	TRIM59	P14652	HOXB2	2.88	1.18	3.83	2.28	0.813	H.sapiens
Q8IWR1	TRIM59	Q01860	POU5F1	2.88	1.18	3.83	2.28	0.813	H.sapiens
Q8IWR1	TRIM59	Q9HCE7	SMURF1	2.88	1.99	3.83	1.32	0.812	H.sapiens
Q8IWR1	TRIM59	P42858	HTT	1	2.18	3.83	3.35	0.809	H.sapiens
Q8IWR1	TRIM59	P21817	RYR1	2.88	2.18	1	4.28	0.807	H.sapiens
Q8IWR1	TRIM59	Q15413	RYR3	2.88	2.18	1	4.28	0.807	H.sapiens
Q8IWR1	TRIM59	O14795	UNC13B	2.88	2.18	1	4.28	0.807	H.sapiens
Q8IWR1	TRIM59	Q8WU17	RNF139	1	3.02	3.83	2.28	0.806	H.sapiens
Q8IWR1	TRIM59	P35670	ATP7B	1	3.02	3.83	2.28	0.806	H.sapiens
Q8IWR1	TRIM59	P52948	NUP98	1	3.02	3.83	2.28	0.806	H.sapiens
Q8IWR1	TRIM59	Q12772	SREBF2	1	3.02	3.83	2.28	0.806	H.sapiens
Q8IWR1	TRIM59	Q10567	AP1B1	1	3.02	3.83	2.28	0.806	H.sapiens
Q8IWR1	TRIM59	O14896	IRF6	4.24	2.76	1	2.28	0.806	H.sapiens

## Sheet: ST9. DEGs in tumor
Supplementary Table 9. Differentially expressed genes following in silico IRF3 knockout in tumor cells.
gene	distance	Z	FC	p.value	p.adj
SAMSN1	1.31975e-07	2.33667	60.3834	7.807e-15	1.96619e-11
SRGN	1.30738e-07	2.33022	59.2566	1.38399e-14	2.32371e-11
TRBC2	1.27368e-07	2.31236	56.241	6.41101e-14	8.07307e-11
CRIP2	1.23571e-07	2.29174	52.9378	3.44285e-13	3.01908e-10
CXCR4	1.23471e-07	2.29119	52.8521	3.59628e-13	3.01908e-10
ALOX5AP	1.18802e-07	2.26506	48.9307	2.65166e-12	1.90806e-09
GNG2	1.12678e-07	2.2294	44.016	3.25706e-11	2.05073e-08
PCLAF	1.08047e-07	2.2013	40.4725	1.99401e-10	1.11598e-07
TRAC	1.06541e-07	2.19194	39.3519	3.53906e-10	1.78263e-07
CD3D	1.05558e-07	2.18576	38.629	5.12524e-10	2.34689e-07
CD52	1.04345e-07	2.17808	37.7466	8.05583e-10	3.38144e-07
TK1	1.03406e-07	2.17208	37.0701	1.13957e-09	4.41538e-07
STMN1	1.01706e-07	2.16109	35.8612	2.11882e-09	7.62323e-07
UBE2T	1.00988e-07	2.1564	35.3568	2.74505e-09	9.21787e-07
EVI2A	9.9922e-08	2.14938	34.6142	4.01971e-09	1.26545e-06
PTPRC	9.90328e-08	2.14348	34.0009	5.50877e-09	1.63222e-06
SLA	9.8579e-08	2.14045	33.6899	6.46345e-09	1.72257e-06
CYTIP	9.85639e-08	2.14035	33.6797	6.49767e-09	1.72257e-06
RGS1	9.72507e-08	2.13151	32.7881	1.0277e-08	2.58827e-06
TYMS	9.69795e-08	2.12967	32.6056	1.12891e-08	2.70777e-06
RPL39L	9.5898e-08	2.1223	31.8824	1.63799e-08	3.75024e-06
IL2RG	9.5318e-08	2.11831	31.4979	1.99654e-08	4.37243e-06
CD3G	9.47679e-08	2.11451	31.1354	2.40644e-08	4.88534e-06
CD2	9.46807e-08	2.11391	31.0781	2.47849e-08	4.88534e-06
ITM2A	9.46111e-08	2.11343	31.0324	2.53752e-08	4.88534e-06
RRM2	9.45179e-08	2.11278	30.9713	2.6187e-08	4.88534e-06
TRBC1	9.27682e-08	2.10054	29.8353	4.70356e-08	8.46136e-06
CENPU	9.17848e-08	2.09358	29.2061	6.50744e-08	1.13027e-05
FYN	8.95859e-08	2.07776	27.8235	1.32905e-07	2.23148e-05
RUNX3	8.90866e-08	2.07413	27.5142	1.55949e-07	2.53391e-05
GMFG	8.73354e-08	2.06123	26.4431	2.71418e-07	4.27228e-05
CD3E	8.67676e-08	2.057	26.1004	3.24125e-07	4.94732e-05
CRIP1	8.66498e-08	2.05612	26.0296	3.36229e-07	4.98114e-05
GZMM	8.60558e-08	2.05166	25.6739	4.04252e-07	5.81776e-05
RGCC	8.48456e-08	2.0425	24.9569	5.86272e-07	8.20292e-05
ACAP1	8.44933e-08	2.03981	24.75	6.52672e-07	8.88516e-05
CYBA	8.42689e-08	2.03809	24.6188	6.98682e-07	9.26122e-05
GCHFR	8.39865e-08	2.03592	24.454	7.61038e-07	9.8291e-05
EVI2B	8.2774e-08	2.02655	23.753	1.09523e-06	0.000137917
CCL5	8.23968e-08	2.0236	23.537	1.22532e-06	0.000150534
GZMA	8.19185e-08	2.01986	23.2646	1.41176e-06	0.00016931
DHFR	8.17681e-08	2.01868	23.1792	1.47583e-06	0.000172878
TUBB	8.14161e-08	2.0159	22.9801	1.63688e-06	0.000187386
TAGLN2	8.07964e-08	2.01099	22.6316	1.9623e-06	0.000216598
ASF1B	8.07689e-08	2.01078	22.6162	1.97807e-06	0.000216598
WDR34	8.00207e-08	2.0048	22.1991	2.45786e-06	0.000263409
C1QL1	7.96856e-08	2.00211	22.0136	2.70728e-06	0.000284095
SPOCK2	7.94986e-08	2.00061	21.9104	2.8568e-06	0.000291141
HPRT1	7.94583e-08	2.00028	21.8882	2.89003e-06	0.000291141
ZWINT	7.938e-08	1.99965	21.8451	2.95576e-06	0.000291924
PCNA	7.88802e-08	1.99561	21.5709	3.40993e-06	0.000327615
NKG7	7.88421e-08	1.9953	21.55	3.44721e-06	0.000327615
CARHSP1	7.84433e-08	1.99205	21.3326	3.86112e-06	0.000360157
MDK	7.76806e-08	1.98581	20.9197	4.78933e-06	0.000438616
CD8A	7.61193e-08	1.97286	20.0873	7.39869e-06	0.000665353
CRABP2	7.60559e-08	1.97233	20.0538	7.52931e-06	0.000665353
MYBL2	7.43501e-08	1.9579	19.1644	1.1993e-05	0.00104153
PFN1	7.41929e-08	1.95656	19.0834	1.25126e-05	0.00106824
NME4	7.40262e-08	1.95513	18.9977	1.30873e-05	0.00108885
TUBA1B	7.39981e-08	1.95489	18.9833	1.31864e-05	0.00108885
TMEM106C	7.36647e-08	1.95202	18.8127	1.44205e-05	0.00117155
TCF19	7.29905e-08	1.94619	18.4699	1.72609e-05	0.00138005
LAPTM5	7.2664e-08	1.94336	18.305	1.88212e-05	0.00148129
CENPX	7.2277e-08	1.93998	18.1105	2.08444e-05	0.00161528
CENPM	7.21392e-08	1.93877	18.0416	2.16132e-05	0.00164948
HCST	7.13073e-08	1.93144	17.6278	2.68627e-05	0.00201951
CORO1A	7.11404e-08	1.92996	17.5454	2.80523e-05	0.00207793
IL7R	7.10114e-08	1.92881	17.4819	2.90058e-05	0.00211742
DOK2	7.0495e-08	1.92421	17.2285	3.31421e-05	0.00237152
PKMYT1	7.04616e-08	1.92391	17.2122	3.34282e-05	0.00237152
S100A4	6.95425e-08	1.91564	16.7661	4.22823e-05	0.002958
CD53	6.88927e-08	1.90974	16.4543	4.98379e-05	0.00343881
LSM2	6.87459e-08	1.9084	16.3842	5.17143e-05	0.00352006
FXYD5	6.84247e-08	1.90545	16.2314	5.6056e-05	0.00376472
CYTOR	6.76281e-08	1.89811	15.8557	6.83603e-05	0.00453067
TEX30	6.73392e-08	1.89542	15.7206	7.34217e-05	0.00480293
PHF19	6.72333e-08	1.89444	15.6712	7.53649e-05	0.00486683
PRTFDC1	6.65884e-08	1.8884	15.3719	8.82903e-05	0.00562935
TAGAP	6.50884e-08	1.87417	14.6872	0.000126905	0.00799024
GMNN	6.45353e-08	1.86885	14.4387	0.000144799	0.00891283
GGCT	6.45267e-08	1.86877	14.4348	0.000145097	0.00891283
GINS2	6.43396e-08	1.86696	14.3512	0.000151682	0.00920507
SNRNP25	6.42401e-08	1.86599	14.3069	0.000155298	0.00931234
CDC6	6.41623e-08	1.86524	14.2722	0.000158181	0.00937361
HSPB1	6.39198e-08	1.86288	14.1645	0.000167498	0.00981033
FAM96A	6.35326e-08	1.8591	13.9935	0.000183447	0.0106209
LCK	6.33085e-08	1.85691	13.8949	0.000193323	0.0110656
CDKN2A	6.31564e-08	1.85541	13.8282	0.000200304	0.0113363
CDK1	6.30341e-08	1.85421	13.7747	0.000206089	0.0115138
CTLA4	6.29942e-08	1.85381	13.7573	0.000208012	0.0115138
RHOH	6.27254e-08	1.85116	13.6401	0.0002214	0.0121216
LCN2	6.21254e-08	1.8452	13.3804	0.000254264	0.0137713
TNFRSF1B	6.16688e-08	1.84063	13.1845	0.000282279	0.0151259
DUT	6.14086e-08	1.83801	13.0734	0.000299512	0.0158804
TMSB10	6.12959e-08	1.83687	13.0255	0.00030728	0.0161226
MCM7	6.06103e-08	1.82992	12.7358	0.000358729	0.0184564
TRAT1	6.06059e-08	1.82987	12.7339	0.000359088	0.0184564
CD69	6.0529e-08	1.82909	12.7016	0.000365345	0.0185883
NME1	6.04455e-08	1.82824	12.6666	0.000372246	0.018695
ZEB2	6.04143e-08	1.82792	12.6535	0.000374864	0.018695
FANCI	6.0289e-08	1.82664	12.6011	0.000385526	0.0190382
ECI1	6.0189e-08	1.82561	12.5593	0.000394235	0.0192792
DUSP4	6.01434e-08	1.82514	12.5403	0.00039827	0.0192893
SERPINB9	6.00541e-08	1.82423	12.5031	0.000406282	0.0194899
CDT1	5.98784e-08	1.82242	12.43	0.000422486	0.0199178
FAM111B	5.98718e-08	1.82235	12.4273	0.000423111	0.0199178
SH3BGRL3	5.97616e-08	1.82121	12.3816	0.000433593	0.0202223
CST7	5.96401e-08	1.81996	12.3313	0.000445429	0.0205837
HSPB11	5.95484e-08	1.81901	12.2934	0.00045456	0.0207349
HES4	5.95249e-08	1.81877	12.2837	0.000456933	0.0207349
CD6	5.94114e-08	1.81759	12.2369	0.000468535	0.0210715
MESP1	5.91633e-08	1.81501	12.1349	0.00049487	0.022059
E2F1	5.89666e-08	1.81296	12.0543	0.000516717	0.0228307
BEX3	5.80185e-08	1.803	11.6698	0.000635215	0.0278224
DTYMK	5.79104e-08	1.80185	11.6264	0.00065023	0.0280953
NQO1	5.78935e-08	1.80167	11.6196	0.0006526	0.0280953
TRPS1	5.76876e-08	1.79948	11.5371	0.000682208	0.029121
FAM3B	5.72141e-08	1.79443	11.3485	0.000755105	0.0319619
OASL	5.71386e-08	1.79362	11.3186	0.000767359	0.0322099
MELK	5.70746e-08	1.79293	11.2932	0.000777909	0.0323829
CD48	5.65644e-08	1.78743	11.0922	0.000866917	0.0357923
ANLN	5.63911e-08	1.78555	11.0243	0.000899239	0.0368249
MAD2L1	5.61171e-08	1.78258	10.9175	0.000952606	0.0386958
TUBG1	5.59139e-08	1.78036	10.8385	0.000994095	0.0400581
GYPC	5.57019e-08	1.77804	10.7565	0.00103913	0.0415404
PGP	5.55415e-08	1.77628	10.6947	0.00107445	0.0426143
FHL2	5.54916e-08	1.77573	10.6754	0.00108568	0.042723
FYB1	5.52455e-08	1.77301	10.581	0.00114257	0.0446135
LRRC26	5.49677e-08	1.76994	10.4748	0.00121013	0.0468878
DTL	5.47472e-08	1.76749	10.3909	0.00126635	0.0486915
UHRF1	5.46703e-08	1.76663	10.3618	0.00128651	0.0488359
CENPW	5.46377e-08	1.76627	10.3494	0.00129515	0.0488359
HMGB2	5.46225e-08	1.7661	10.3437	0.00129919	0.0488359
ZNF367	5.45288e-08	1.76505	10.3082	0.00132438	0.0494142

## Sheet: ST10. DEGs in T NK
Supplementary Table 10. Differentially expressed genes following in silico IRF3 knockout in T/NK cells.
gene	distance	Z	FC	p.value	p.adj
CCR7	7.15068e-07	3.84949	709.44	2.64818e-156	3.77895e-153
LTB	4.27461e-07	3.37727	253.521	4.43478e-57	4.21896e-54
XCL2	2.76713e-07	3.00277	106.238	6.53799e-25	4.66486e-22
RPS12	2.17254e-07	2.80372	65.4871	5.8497e-16	3.33901e-13
NDUFV2	2.11035e-07	2.78025	61.7915	3.81815e-15	1.81617e-12
IL7R	1.93496e-07	2.71069	51.9478	5.69963e-13	2.32382e-10
ANXA1	1.78168e-07	2.64527	44.0435	3.21152e-11	1.14571e-08
KLF2	1.62806e-07	2.57461	36.776	1.32514e-09	4.20216e-07
MAF	1.45932e-07	2.49001	29.5475	5.45631e-08	1.55723e-05
TMEM173	1.41775e-07	2.46788	27.888	1.28544e-07	3.33512e-05
CORO1B	1.39501e-07	2.45553	27.0008	2.03374e-07	4.8369e-05
TIMP1	1.35555e-07	2.43368	25.495	4.43536e-07	9.09387e-05
RPS6	1.35526e-07	2.43352	25.4839	4.46091e-07	9.09387e-05
TYROBP	1.31886e-07	2.41287	24.1334	8.98883e-07	0.000162138
BATF	1.31792e-07	2.41233	24.0992	9.15002e-07	0.000162138
SPOCK2	1.31508e-07	2.41069	23.9952	9.65786e-07	0.000162138
TRAC	1.28549e-07	2.3935	22.9278	1.68205e-06	0.000266698
ICOS	1.26165e-07	2.37939	22.085	2.60839e-06	0.000391504
GPR183	1.25888e-07	2.37773	21.988	2.74354e-06	0.000391504
TNFRSF4	1.25583e-07	2.37591	21.8817	2.89983e-06	0.000394101
CD4	1.21057e-07	2.34837	20.3328	6.50738e-06	0.000816178
CD2	1.20996e-07	2.34799	20.3123	6.57747e-06	0.000816178
GNLY	1.20042e-07	2.34207	19.9936	7.77035e-06	0.000924024
GK	1.19001e-07	2.33556	19.6481	9.30948e-06	0.00106277
TNFRSF25	1.18143e-07	2.33016	19.366	1.07913e-05	0.00118455
SELL	1.16337e-07	2.31868	18.7782	1.46832e-05	0.00155207
TBC1D4	1.12231e-07	2.292	17.4762	2.9092e-05	0.00296531
LINC01943	1.11737e-07	2.28873	17.3227	3.1539e-05	0.00310388
HLA-DRA	1.09787e-07	2.2757	16.7232	4.32486e-05	0.00411438
LDHB	1.07567e-07	2.26064	16.0539	6.15662e-05	0.00553013
RPS18	1.07522e-07	2.26033	16.0404	6.20057e-05	0.00553013
CCR6	1.02086e-07	2.22224	14.4595	0.000143209	0.0123384
IL2RA	1.01912e-07	2.221	14.4104	0.000146989	0.0123384
CD28	1.00765e-07	2.21272	14.0877	0.000174481	0.0142277
SAT1	1.00124e-07	2.20806	13.909	0.000191876	0.0152115
LGALS1	9.98895e-08	2.20635	13.844	0.000198634	0.0153216
TPT1	9.73028e-08	2.18725	13.1363	0.000289634	0.021753
HLA-DPB1	9.69534e-08	2.18463	13.0421	0.000304568	0.0222011
HLA-DPA1	9.68043e-08	2.18351	13.002	0.000311158	0.0222011
GADD45B	9.35149e-08	2.15846	12.1334	0.000495264	0.0344752
XCL1	9.32104e-08	2.1561	12.0545	0.00051667	0.0350624
HLA-DRB1	9.30503e-08	2.15486	12.0131	0.00052827	0.0350624
HOPX	9.27414e-08	2.15246	11.9335	0.000551328	0.0357612
ZC3H12D	9.15502e-08	2.14313	11.6289	0.000649343	0.0411828
TMSB10	9.04129e-08	2.13413	11.3418	0.000757822	0.0470179
